# Supplementary material for: Structural Role of Plasma Membrane Sterols in Osmotic Stress Tolerance of Yeast Saccharomyces cerevisiae
Source: Membranes (Basel). 2022 Dec 17;12(12):1278. doi: 10.3390/membranes12121278 (PMC9781751; doi:10.3390/membranes12121278)
Supplement: Supplementary file 1 [file membranes-12-01278-s001.zip]

Archive with 1 entries (1 files):
- membranes-2024551-supplementary.pdf
